# Supplementary material for: Recombinant Nontypeable Genotype II Human Noroviruses in the Americas
Source: Emerg Infect Dis. 2020 Jan;26(1):157–9. doi: 10.3201/eid2601.190626 (PMC6924879; doi:10.3201/eid2601.190626)
Supplement: Appendix 2 — Table showing mismatches of common quantitative PCR primer sequences. [file 19-0626-Techapp-s2.xlsx]

## Sheet: Appendix 2 Table
Article DOI: https://doi.org/10.3201/eid2601.190626
Recombinant Nontypeable Genotype GII Human Noroviruses in the Americas
	Appendix 2 Table. Mismatch of common qPCR primer sequences
	Strains	Primer binding sites in ORF1/2 junction region*
		4985	4986	4987	4988	4989	4990	4991	4992	4993	4994	4995	4996	4997	4998	4999	5000	5001	5002	5003	5004	5005	5006	5007	5008	5009	5010	5011	5012	5013	5014	5015	5016	5017	5018	5019	5020	5021	5022	5023	5024	5025	5026	5027	5028	5029	5030	5031	5032
	MK733207/Hu/GII.PNA-GII.27/PNV027026/Peru/2010	G	T	G	C	C	C	A	G	G	C	A	G	G	A	A	C	C	C	A	T	G	T	T	T	A	G	G	T	G	G	A	T	G	A	G	A	T	T	C	T	C	T	G	A	C	C	T	A
	MK733206/Hu/GII.PNA-GII.27/PNV024019/Peru/2010	.	.	.	.	.	.	.	.	.	.	.	A	.	.	.	.	.	.	.	.	.	.	.	C	.	.	.	.	.	.	.	.	.	.	.	.	.	.	.	.	.	.	.	.	.	.	.	.
	MK733202/Hu/GII.PNA-GII.27/Arg15465/Argentina/2017	.	.	.	.	.	.	.	.	A	.	.	A	.	.	.	.	.	A	.	.	.	.	.	C	.	.	A	.	.	.	.	.	.	.	.	.	.	.	.	.	.	.	.	.	.	T	.	G
	MK733205/Hu/GII.PNA-GII.27/Arg15813/Argentina/2018	.	.	.	.	.	.	.	.	A	.	.	A	.	.	.	.	.	A	.	.	.	.	.	C	.	.	A	.	.	.	.	.	.	.	.	.	.	.	.	.	.	.	.	.	.	.	.	G
	MK733204/Hu/GII.PNA-GII.27/Arg15559/Argentina/2017	.	.	.	.	.	.	.	.	A	.	.	A	.	.	.	.	.	A	.	.	.	.	.	C	.	.	A	.	.	.	.	.	.	.	.	.	.	.	.	.	.	.	.	.	.	T	.	G
	MK733203/Hu/GII.PNA-GII.27/Arg15482/Argentina/2017	.	.	.	.	.	.	.	.	A	.	.	A	.	.	.	.	.	A	.	.	.	.	.	C	.	.	A	.	.	.	.	.	.	.	.	.	.	.	.	.	.	.	.	.	.	T	.	G
	MK733201/Hu/GII.P26-GII.12/Arg1382/Argentina/1998	.	.	A	.	.	.	.	.	.	.	.	A	.	.	.	.	.	T	.	.	.	.	.	.	.	.	A	.	.	.	.	.	.	.	.	.	.	.	.	.	.	.	.	.	T	.	.	G
	MG551869/Hu/GII.P23-GII.23/GuatemalaCity3872/Guatemala/2012	.	.	.	.	.	.	.	.	A	.	.	A	.	.	.	.	.	T	.	.	.	.	.	.	.	.	A	.	.	.	.	.	.	.	.	.	.	.	.	.	.	.	.	.	.	T	.	.
	KR232647/Hu/GII.P23-GII.23/Quininde1906/Ecuador/2011	.	.	.	.	.	.	.	.	A	.	.	A	.	.	.	.	.	T	.	.	.	.	.	.	.	.	A	.	.	.	.	.	.	.	.	.	.	.	.	.	.	.	.	.	.	T	.	G
	MG495080/Hu/GII.P23-GII.23/Loreto6422/Peru/2011	.	.	.	.	.	.	.	.	A	.	.	A	.	.	.	.	.	T	.	.	.	.	.	.	.	.	A	.	.	.	.	.	.	.	.	.	.	.	.	.	.	.	.	.	.	T	.	G
	KY496328/Hu/GII.P23-GII.23/PE1848/Peru/2010	.	.	.	.	.	.	.	.	A	.	.	A	.	.	.	.	.	T	.	.	.	.	.	.	.	.	A	.	.	.	.	.	.	.	.	.	.	.	.	.	.	.	.	.	.	T	.	G
	MG495084/Hu/GII.P24-GII.24/EdenPrairie5457/USA/2013	.	.	.	.	.	.	.	.	.	.	.	A	.	.	G	.	.	T	.	.	.	.	.	.	.	.	A	.	.	.	.	.	.	.	.	G	.	.	.	.	.	C	.	.	T	.	.	G
	MG495085/Hu/GII.P24-GII.24/EdenPrairie5458/USA/2013	.	.	.	.	.	.	.	.	.	.	.	A	.	.	G	.	.	T	.	.	.	.	.	.	.	.	A	.	.	.	.	.	.	.	.	G	.	.	.	.	.	C	.	.	T	.	.	G
	MG495081/Hu/GII.P24-GII.24/Loreto6424/Peru/2014	.	.	.	.	.	.	.	.	.	.	.	A	.	.	G	.	.	T	.	.	.	.	.	.	.	.	A	.	.	.	.	.	.	.	.	G	.	.	.	.	.	C	.	.	T	.	.	G
	KY225989/Hu/GII.P24-GII.24/Loreto1972/Peru/2013	.	.	.	.	.	.	.	.	.	.	.	A	.	.	G	.	.	T	.	.	.	.	.	.	.	.	A	.	.	.	.	.	.	.	.	G	.	.	.	.	.	C	.	.	T	.	.	G
	MG495077/Hu/GII.P27-GII.27/Loreto0959/Peru/2012	.	.	.	.	.	.	.	.	.	.	.	A	.	.	.	.	.	A	.	.	.	.	.	C	.	.	.	.	.	.	.	.	.	.	.	.	.	.	.	.	.	.	.	.	T	T	.	G
	MG495078/Hu/GII.P27-GII.27/Loreto1041/Peru/2012	.	.	.	.	.	.	.	.	.	.	.	A	.	.	.	.	.	A	.	.	.	.	.	C	.	.	.	.	.	.	.	.	.	.	.	.	.	.	.	.	.	.	.	.	T	T	.	G
	MG495079/Hu/GII.PNA-GII.26/Loreto1257/Peru/2013	.	.	.	.	.	T	.	.	A	.	.	T	.	.	.	.	.	.	.	.	.	.	.	C	.	.	.	.	.	.	.	.	.	.	.	.	.	.	.	.	.	.	.	.	T	.	.	.
	KU306738/Hu/GII.P26-GII.26/Leon4509/Nicaragua/2005	.	.	A	.	.	.	.	.	.	.	.	A	.	.	.	.	.	.	.	.	.	.	.	.	.	.	.	.	.	.	.	.	.	.	.	.	.	.	.	.	.	.	.	.	T	.	.	G
	MF352142/Hu/GII.P26-GII.26/Leipzig07788a/Germany/2014	.	.	A	.	.	.	.	.	.	.	.	A	.	.	.	.	.	.	.	.	.	.	.	.	.	.	.	.	.	.	.	.	.	.	.	.	.	.	.	.	.	.	.	.	T	.	.	G
	MG706448/Hu/GII.P27-GII.24/PNV06929/Peru/2008	.	.	.	.	.	.	.	.	A	.	.	A	.	.	.	.	.	A	.	.	.	.	A	C	.	.	.	.	.	.	.	.	.	.	.	.	.	.	.	.	.	C	.	.	.	T	.	G
	Primer: COG2F (Kageyama T. et al. J Clin Microbiol 2003)										.	.	R	.	.	R	B	.	N	.	.	.	.	.	Y	.	.	R	.	.	.	.	.	.	.	.
	Primer: QNIF2d (Loisy F. et al. J Virol Methods, 2005)																			.	.	.	.	.	C	.	.	R	.	.	.	.	.	.	.	.	R	.	.	.	.	.	W	.	.
	Probe: RING2-TP (Kageyama T. et al. J Clin Microbiol 2003)
	Probe: QNIFS (Loisy F. et al. J Virol Methods, 2005)
	Primer: COG2R (Kageyama T. et al. J Clin Microbiol 2003)
	*Nucleotide position of the sites relative to PNV06979/Peru/2008 strain (GenBank accession number MG706448)
[truncated: 72 more columns]
